# Supplementary material for: Parallel evolution of dominant pistil-side self-incompatibility suppressors in Arabidopsis
Source: Nat Commun. 2020 Mar 16;11:1404. doi: 10.1038/s41467-020-15212-0 (PMC7075917; doi:10.1038/s41467-020-15212-0)
Supplement: Supplementary file 4 — Source Data [file 41467_2020_15212_MOESM4_ESM.xlsx]

## Sheet: Figure 1a
Figure 1a
		♀SI-C24 x ♂SI-C24				♀Col-0 + SRKb-SCRb x ♂SI-C24				♀SxC F1 x ♂SI-C24
		♀SI-C24 x ♂C24				♀Col-0 + SRKb-SCRb x ♂C24				♀SxC F1 x ♂C24
		♀SI-C24 x ♂Col-0 + SRKb-SCRb				♀Col-0 + SRKb-SCRb x ♂Col-0 + SRKb-SCRb

## Sheet: Figure 1b
Figure 1b
	pollen donor	C24	SI-C24	SI-C24	SI-C24	Col-0_SRKb-SCRb	Col-0_SRKb-SCRb
	pistil donor	SI-C24	SI-C24	SxC F1	Col-0_SRKb-SCRb	SI-C24	Col-0_SRKb-SCRb
	compatibility scores for different pistils pollinated	5	1	2	5	1	5
		5	1	3	4	1	5
		5	1	2	4	1	5
		5	1	2	5		5
		5	1	4			5
		5	1	4			5
		5	1	2			5
		5	1	3

## Sheet: Figure 1c
Figure 1c
			SI-C24	S x C F1 #1	S x C F1 #2
	SRKb/act8	replicate 1	2.18	0.052	0.0309
		replicate 2	1.29	0.041	0.031
		replicate 3	3.25	0.069	0.0513

## Sheet: Figure 2b
Figure 2b
	♀SI-C24			♀SI-C24 + full SRKIRCol-0 #1			♀SI-C24 + full SRKIRCol-0 #2			♀SI-C24 + partial SRKIRCol-0

## Sheet: Figure 2c
Figure 2c
	pollen donor	C24	SI-C24	SI-C24	SI-C24	SI-C24
	pistil donor	SI-C24	SI-C24	SI-C24 + full SRKIRCol-0 #1	SI-C24 + full SRKIRCol-0 #2	SI-C24 + partial SRKIRCol-0 #1
	compatibility scores for different pistils pollinated	5	1	4	4	1
		5	1	5	3	1
		5	1	3	3	1
		5	1	4		1
		5	1			1
		5	1			1
		5	1
		5	1

## Sheet: Figure 2d
Figure 2d
			SI-C24	SI-C24 + full SRKIRCol-0 #1	SI-C24 + full SRKIRCol-0 #2	SI-C24 + partial SRKIRCol-0 #1
	SRKb/act8	replicate 1	1.558	0.00931	0.243	1.383
		replicate 2	2.247	0.0832	0.361	0.9699
		replicate 3	1.621	0.111	0.192	0.9894

## Sheet: Figure 3a
Figure 3a
	♀C24 / Sa						♀Col-0 / Sa
	♀C24 / Sb						♀Col-0 / Sb

## Sheet: Figure 3b
Figure 3b
	pollen donor	A. lyrata SaSb	A. lyrata SaSb	A. lyrata SaSb	A. lyrata SaSb
	pistil donor	♀C24 / Sa	♀C24 / Sb	♀Col-0 / Sa	♀Col-0 / Sb
	compatibility scores for different pistils pollinated	5	1	5	4
		5	1	5	4
		5	1	5	5
		5	1	5	5
		5	1	5	5
		5	2	5	5
		5		5	5
		5			4

## Sheet: Figure 3c
Figure 3c
			SaSb	Col-0 / Sb	C24 / Sb
	SRKb/act8	replicate 1	1.81	0.275	2.39
		replicate 2	1.79	0.279	2.42
		replicate 3	1.79	0.273	2.28
		replicate 4	1.8	0.276	2.36

## Sheet: Figure 3d
Figure 3d
			Uk3	Uk3xCol-0-1	Uk3xCol-0-2	Uk3xC24-1	Uk3xC24-2	Wei-1	Wei-1xCol-0-1	Wei-1xCol-0-2	Wei-1xC24-1	Wei-1xC24-2
	SRKA/act8	replicate 1	12.9	2.51	2.79	0.287	0.277	10.3	1.59	1.69	0.254	0.203
		replicate 2	10.3	2.57	2.71	0.238	0.233	9.45	1.34	1.53	0.188	0.181
		replicate 3	11	2.27	3.2	0.262	0.217	9.92	1.14	1.21	0.191	0.165

[truncated: 8 more sheets: Figure 3e, Figure 4b, Figure 4c, Figure 4d, Supplementary Figure 1, Supplementary Figure 5b, Supplementary Figure 5c, Supplementary Figure 5d]
